# Supplementary material for: Extended ECG Monitoring in Patients with Hypertrophic Cardiomyopathy: The Tempo-HCM Study
Source: J Clin Med. 2025 Oct 21;14(20):7432. doi: 10.3390/jcm14207432 (PMC12565036; doi:10.3390/jcm14207432)
Supplement: Supplementary file 1 [file jcm-14-07432-s001.zip]

Archive with 1 entries (1 files):
- jcm-3909781-supplementary.pdf
